# Supplementary material for: The Role of Exposure History on HIV Acquisition: Insights from Repeated Low-dose Challenge Studies
Source: PLoS Comput Biol. 2012 Nov 8;8(11):e1002767. doi: 10.1371/journal.pcbi.1002767 (PMC3493490; doi:10.1371/journal.pcbi.1002767)
Supplement: Protocol S1 — R-package containing the datasets, likelihood and power analysis functions. Once downloaded, the file can be installed in R [27] by executing install.packages(“<path to downloaded .tar.gz file>”, repos = NULL, type = “source”) from the R-prompt. Then load the package by executing library(“regoes12pcb”). Get started by calling the main manual page: ?regoes12pcb. (GZ) [file pcbi.1002767.s001.gz]

Archive with 33 entries (29 files):
- regoes12pcb
- regoes12pcb/R
- regoes12pcb/R/log.likelihood.immune.inc.R
- regoes12pcb/R/log.likelihood.immune.l.R
- regoes12pcb/R/log.likelihood.geom.0.R
- regoes12pcb/R/log.likelihood.immune.l.prof.p.inf1.R
- regoes12pcb/R/sim.rldc.R
- regoes12pcb/R/log.likelihood.immune.inc.prof.p.inf1.R
- regoes12pcb/R/log.likelihood.frailty2.prof.v.inf.R
- regoes12pcb/R/log.likelihood.frailty2.R
- regoes12pcb/R/log.likelihood.immune.l.prof.p.inf2.R
- regoes12pcb/R/log.likelihood.immune.inc.prof.eps.R
- regoes12pcb/R/log.likelihood.frailty2.prof.p.inf.R
- regoes12pcb/R/power.analysis.R
- regoes12pcb/R/fit.function.R
- regoes12pcb/DESCRIPTION
- regoes12pcb/data
- regoes12pcb/data/garciaLerma08pm.rda
- regoes12pcb/data/hansen11n.rda
- regoes12pcb/data/wilson09jv.rda
- regoes12pcb/data/letvin11stm.SIVmac251.rda
- regoes12pcb/data/ellenberger06v.rda
- regoes12pcb/data/wilson06jv.rda
- regoes12pcb/data/letvin11stm.SIVsmE660.rda
- regoes12pcb/data/hansen09nm.rda
- regoes12pcb/man
- regoes12pcb/man/likelihoods.regoes12pcb.Rd
- regoes12pcb/man/sim.rldc.Rd
- regoes12pcb/man/fit.function.Rd
- regoes12pcb/man/rldc.data.Rd
- regoes12pcb/man/profile.likelihoods.regoes12pcb.Rd
- regoes12pcb/man/power.analysis.Rd
- regoes12pcb/man/regoes12pcb-package.Rd
