# Supplementary material for: The Role of Exposure History on HIV Acquisition: Insights from Repeated Low-dose Challenge Studies
Source: PLoS Comput Biol. 2012 Nov 8;8(11):e1002767. doi: 10.1371/journal.pcbi.1002767 (PMC3493490; doi:10.1371/journal.pcbi.1002767)
Supplement: Protocol S1 — R-package containing the datasets, likelihood and power analysis functions. Once downloaded, the file can be installed in R [27] by executing install.packages(“<path to downloaded .tar.gz file>”, repos = NULL, type = “source”) from the R-prompt. Then load the package by executing library(“regoes12pcb”). Get started by calling the main manual page: ?regoes12pcb. (GZ) [file pcbi.1002767.s001.gz › regoes12pcb/R/log.likelihood.immune.inc.R]

log.likelihood.immune.inc <-
function(p.inf1, eps,
                                      challenges, infected,
                                      only.ll=FALSE){
  
  if(p.inf1<=0 | p.inf1>=1){
    ll <- NA
    gr <- c(NA,NA)
  }
  else {  
    c <- challenges
    i <- infected # conversion T to 1 and F to 0 automatic
    n <- length(challenges)

    ## log-likelihood vector
    ll <- vector("numeric", length=n)

    ## gradient matrix, col1 for d/dp.inf1, col2 for d/dp.inf2
    gr <- matrix(rep(0,2*n), ncol=2)
  
    for(a in 1:n){
      if(c[a]==1){
        ll[a] <- (1-i[a])*log1p(-p.inf1) + i[a]*log(p.inf1)
        gr[a,1] <- -(1-i[a])/(1-p.inf1) + i[a]/p.inf1
        gr[a,2] <- 0
      }    
      if(c[a]>1){
        p.i <- (p.inf1 + (0:(c[a]-1))*eps)      # probs are indexed 1:c[a]
        p.i <- replace(p.i, p.i<=0, 1e-3)        # probs should not be negative or 0
        p.i <- replace(p.i, p.i>=1, 1-1e-3)      # probs should not be >=1

        ##alternatively: exponentially declining p.i:
        #p.i <- ( p.inf1 * exp( (0:(c[a]-1))*eps ) )
      
        ll[a] <- sum(log1p(-p.i[1:(c[a]-1)])) + (1-i[a])*log1p(-p.i[c[a]]) + i[a]*log(p.i[c[a]])
        gr[a,1] <- sum( -1/(1 - p.i[1:(c[a]-1)]) ) - (1-i[a])/(1 - p.i[c[a]]) + i[a]/(p.i[c[a]])
        gr[a,2] <- sum( -(0:(c[a]-2))/(1 - p.i[1:(c[a]-1)]) ) - (1-i[a])*(c[a]-1)/(1 - p.i[c[a]]) + i[a]*(c[a]-1)/(p.i[c[a]])
      }
    }
    
    ## sum over animals:
    gr <- colSums(gr)
  }
  
  ##output
  if(only.ll) sum(ll)
  else list(ll=sum(ll),
            gr=gr)
}
