# Supplementary material for: The Role of Exposure History on HIV Acquisition: Insights from Repeated Low-dose Challenge Studies
Source: PLoS Comput Biol. 2012 Nov 8;8(11):e1002767. doi: 10.1371/journal.pcbi.1002767 (PMC3493490; doi:10.1371/journal.pcbi.1002767)
Supplement: Protocol S1 — R-package containing the datasets, likelihood and power analysis functions. Once downloaded, the file can be installed in R [27] by executing install.packages(“<path to downloaded .tar.gz file>”, repos = NULL, type = “source”) from the R-prompt. Then load the package by executing library(“regoes12pcb”). Get started by calling the main manual page: ?regoes12pcb. (GZ) [file pcbi.1002767.s001.gz › regoes12pcb/R/log.likelihood.geom.0.R]

log.likelihood.geom.0 <-
function(p.inf, challenges, infected){
  c <- challenges
  i <- infected # conversion T to 1 and F to 0 automatic
  
  ll <- sum((c-1)*log1p(-p.inf) + (!i)*log1p(-p.inf) + i*log(p.inf))
  gr <- sum(-(c-1)/(1-p.inf)    - (!i)/(1-p.inf)     + i/p.inf)
  hs <- sum(-(c-1)/((1-p.inf)^2)- (!i)/((1-p.inf)^2) - i/(p.inf^2))
  
  list(ll=ll,
       gr=gr,
       hessian=hs)
}
