# Supplementary material for: The Role of Exposure History on HIV Acquisition: Insights from Repeated Low-dose Challenge Studies
Source: PLoS Comput Biol. 2012 Nov 8;8(11):e1002767. doi: 10.1371/journal.pcbi.1002767 (PMC3493490; doi:10.1371/journal.pcbi.1002767)
Supplement: Protocol S1 — R-package containing the datasets, likelihood and power analysis functions. Once downloaded, the file can be installed in R [27] by executing install.packages(“<path to downloaded .tar.gz file>”, repos = NULL, type = “source”) from the R-prompt. Then load the package by executing library(“regoes12pcb”). Get started by calling the main manual page: ?regoes12pcb. (GZ) [file pcbi.1002767.s001.gz › regoes12pcb/R/sim.rldc.R]

sim.rldc <-
function (n.animals = 20, n.chall.max = rep(20, 20), model = "geometric", 
    model.pars = c(p.inf = 0.2), print.comments = TRUE) 
{
    if (model == "geometric") {
        c <- rgeom(n = n.animals, prob = model.pars["p.inf"]) + 
            1
        i <- (c <= n.chall.max)
        c <- replace(c, !i, n.chall.max[!i])
    }
    if (model == "immunization") {
        c1 <- rgeom(n = n.animals, prob = model.pars["p.inf1"]) + 
            1
        c2 <- rgeom(n = n.animals, prob = model.pars["p.inf2"]) + 
            1
        c2 <- replace(c2, c1 == 1, 0)
        c1 <- replace(c1, c1 > 1, 1)
        c <- c1 + c2
        i <- (c <= n.chall.max)
        c <- replace(c, !i, n.chall.max[!i])
    }
    if (model == "frailty2") {
        a <- (-model.pars["p.inf"]^3 + model.pars["p.inf"]^2 - 
            model.pars["v.inf"] * model.pars["p.inf"])/model.pars["v.inf"]
        b <- (+model.pars["p.inf"]^3 - 2 * model.pars["p.inf"]^2 + 
            model.pars["p.inf"] - model.pars["v.inf"] * (1 - 
            model.pars["p.inf"]))/model.pars["v.inf"]
        p.infs <- rbeta(n = n.animals, shape1 = a, shape2 = b)
        p.infs <- replace(p.infs, p.infs < 1e-300, 1e-300)
        c <- rgeom(n = n.animals, prob = p.infs) + 1
        i <- (c <= n.chall.max)
        c <- replace(c, !i, n.chall.max[!i])
    }
    rldc.data <- data.frame(AnimalID = paste("a", 1:n.animals, 
        sep = ""), challenges.received = c, infected = i)
    if (print.comments) {
        cat("# Generated by sim.rldc()\n#\n")
        cat(paste("# MODEL:", model, "\n"))
        cat(paste("# ", names(model.pars), "=", model.pars, sep = "", 
            collapse = "\n"))
        cat("\n#\n")
        if (model == "frailty") 
            cat(paste("# => p.infs =", p.infs, sep = "", collapse = "\n"))
        if (model == "frailty2") 
            cat(paste("# => p.infs =", p.infs, sep = "", collapse = "\n"))
        cat("\n#\n")
    }
    return(rldc.data)
}
