# Supplementary material for: The Role of Exposure History on HIV Acquisition: Insights from Repeated Low-dose Challenge Studies
Source: PLoS Comput Biol. 2012 Nov 8;8(11):e1002767. doi: 10.1371/journal.pcbi.1002767 (PMC3493490; doi:10.1371/journal.pcbi.1002767)
Supplement: Protocol S1 — R-package containing the datasets, likelihood and power analysis functions. Once downloaded, the file can be installed in R [27] by executing install.packages(“<path to downloaded .tar.gz file>”, repos = NULL, type = “source”) from the R-prompt. Then load the package by executing library(“regoes12pcb”). Get started by calling the main manual page: ?regoes12pcb. (GZ) [file pcbi.1002767.s001.gz › regoes12pcb/R/log.likelihood.frailty2.R]

log.likelihood.frailty2 <-
function(p.inf, v.inf,
                                   challenges, infected,
                                   only.ll=FALSE){

  small <- 1e-10
  
  ## sanity check for parameters:
  if(p.inf<small | p.inf>1 | v.inf<=small | v.inf >= p.inf*(1-p.inf)){
    #cat("\nv.inf beyond admissible threshold p.inf*(1-p.inf)\n")
    #v.inf <- p.inf*(1-p.inf)
    ll <- NA
    gr <- c(NA, NA)
  }
  if(p.inf>=small & p.inf<=1 & v.inf>small & v.inf < p.inf*(1-p.inf)){
    a <- (-p.inf^3+p.inf^2-v.inf*p.inf)/v.inf
    b <- (+p.inf^3-2*p.inf^2+p.inf-v.inf*(1-p.inf))/v.inf

    da.dp.inf <- (-3*p.inf^2+2*p.inf-v.inf)/v.inf
    db.dp.inf <- (+3*p.inf^2-4*p.inf+v.inf)/v.inf
    da.dv.inf <- -(-p.inf^3+p.inf^2-v.inf*p.inf)/v.inf^2 - p.inf/v.inf
    db.dv.inf <- -(+p.inf^3-2*p.inf^2-v.inf*(1-p.inf))/v.inf^2 - (1-p.inf)/v.inf

    c <- challenges
    i <- infected # conversion T to 1 and F to 0 automatic

    ll <- sum( lbeta(a+i,b+c-i) - lbeta(a,b) )
    ## I checked that the summing works fine!
  
    gr <- rep(0,2)
    ## the derivative of Beta is: dB(a,b)/da = B(a,b)*(digamma(a)-digamma(a+b)
    ## digamma is the derivative of Log(gamma(x)); further, B(a,b)=B(b,a)
    ## which yields: d Log(B(a,b))/da = digamma(a) - digamma(a+b)
    ## and           d Log(B(a,b))/db = digamma(b) - digamma(a+b)
    dll.da <- sum( (digamma(a+i)  -digamma(a+b+c)) - (digamma(a)-digamma(a+b)) ) 
    dll.db <- sum( (digamma(b+c-i)-digamma(a+b+c)) - (digamma(b)-digamma(a+b)) )
    ## I checked that the summing works fine!

    ## I use the chain rule to calculate derivative of re-parametrized likelihood:
    gr[1] <- dll.da*da.dp.inf + dll.db*db.dp.inf
    gr[2] <- dll.da*da.dv.inf + dll.db*db.dv.inf
    
  }
  
  #output
  if(only.ll) ll
  else list(ll=ll,
            gr=gr)
}
