# Supplementary material for: The Role of Exposure History on HIV Acquisition: Insights from Repeated Low-dose Challenge Studies
Source: PLoS Comput Biol. 2012 Nov 8;8(11):e1002767. doi: 10.1371/journal.pcbi.1002767 (PMC3493490; doi:10.1371/journal.pcbi.1002767)
Supplement: Protocol S1 — R-package containing the datasets, likelihood and power analysis functions. Once downloaded, the file can be installed in R [27] by executing install.packages(“<path to downloaded .tar.gz file>”, repos = NULL, type = “source”) from the R-prompt. Then load the package by executing library(“regoes12pcb”). Get started by calling the main manual page: ?regoes12pcb. (GZ) [file pcbi.1002767.s001.gz › regoes12pcb/R/log.likelihood.immune.l.prof.p.inf2.R]

log.likelihood.immune.l.prof.p.inf2 <-
function(p.inf2,
                                                l=1,
                                                challenges,
                                                infected,
                                                output.nuisance.par=FALSE){
  
  o <- optimize(function(x){
    log.likelihood.immune.l(p.inf1=x,
                            p.inf2=p.inf2,
                            l=l,
                            challenges=challenges,
                            infected=infected,
                            only.ll = TRUE)
  },
                interval=c(0,1),
                maximum=TRUE,
                tol=1e-12)
  
  if(output.nuisance.par) {
    list(ll=o$objective,
         p.inf1.hat=o$maximum)
  }
  else o$objective
}
