# Supplementary material for: The Role of Exposure History on HIV Acquisition: Insights from Repeated Low-dose Challenge Studies
Source: PLoS Comput Biol. 2012 Nov 8;8(11):e1002767. doi: 10.1371/journal.pcbi.1002767 (PMC3493490; doi:10.1371/journal.pcbi.1002767)
Supplement: Protocol S1 — R-package containing the datasets, likelihood and power analysis functions. Once downloaded, the file can be installed in R [27] by executing install.packages(“<path to downloaded .tar.gz file>”, repos = NULL, type = “source”) from the R-prompt. Then load the package by executing library(“regoes12pcb”). Get started by calling the main manual page: ?regoes12pcb. (GZ) [file pcbi.1002767.s001.gz › regoes12pcb/R/power.analysis.R]

power.analysis <-
function (n.expt = 100, n.animals = 20, n.chall.max = rep(20, 
    20), model.true = "immunization", model.pars = c(p.inf1 = 0.8, 
    p.inf2 = 0.2), model.1 = "geometric", model.2 = "immunization", 
    output.fits = FALSE, output.not.converged = FALSE, output.dots = TRUE) 
{
    if (output.fits) {
        if (model.1 == "geometric" & model.2 == "immunization") {
            fit.results <- data.frame(expt = 1:n.expt, p.inf = NA, 
                ll.1 = NA, p.inf1 = NA, p.inf2 = NA, ll.2 = NA, 
                LRT = NA)
        }
        if (model.1 == "geometric" & model.2 == "frailty2") {
            fit.results <- data.frame(expt = 1:n.expt, p.inf = NA, 
                ll.1 = NA, p.inf = NA, v.inf = NA, ll.2 = NA, 
                LRT = NA)
        }
    }
    power <- 0
    not.converged <- 0
    for (expt in 1:n.expt) {
        data <- sim.rldc(n.animals = n.animals, n.chall.max = n.chall.max, 
            model = model.true, model.pars = model.pars, print.comments = FALSE)
        c <- data$challenges.received
        i <- data$infected
        if (model.1 == "geometric" | model.2 == "geometric") {
            fit.geometric <- optimize(function(x) {
                log.likelihood.geom.0(x, challenges = c, infected = i)$ll
            }, interval = c(1e-06, 1 - 1e-06), tol = 1e-06, maximum = TRUE)
            names(fit.geometric) <- c("par", "value")
        }
        if (model.1 == "immunization" | model.2 == "immunization") {
            fit.immunization <- try(optim(c(model.pars[[1]], 
                model.pars[[2]]), fn = function(x) {
                log.likelihood.immune.l(x[1], x[2], l = 1, challenges = c, 
                  infected = i)$ll
            }, gr = function(x) {
                log.likelihood.immune.l(x[1], x[2], l = 1, challenges = c, 
                  infected = i)$gr
            }, control = c(trace = 0, fnscale = -1, maxit = 2000), 
                hessian = FALSE))
        }
        if (model.1 == "frailty2" | model.2 == "frailty2") {
            fit.frailty2 <- try(optim(c(model.pars[[1]], model.pars[[2]]), 
                fn = function(x) {
                  log.likelihood.frailty2(x[1], x[2], challenges = c, 
                    infected = i)$ll
                }, gr = function(x) {
                  log.likelihood.frailty2(x[1], x[2], challenges = c, 
                    infected = i)$gr
                }, control = c(trace = 0, fnscale = -1, maxit = 5000), 
                hessian = FALSE))
        }
        assign("fit.1", get(paste("fit.", model.1, sep = "")))
        assign("fit.2", get(paste("fit.", model.2, sep = "")))
        LR <- -2 * (fit.1["value"][[1]] - fit.2["value"][[1]])
        LRT <- pchisq(LR, df = 1, lower.tail = FALSE)
        if (fit.2["convergence"] != 0) {
            if (output.dots) {
                if (fit.2["convergence"] == 10) 
                  cat("x")
                if (fit.2["convergence"] != 10) 
                  cat("?")
            }
            if (output.not.converged) {
                cat("\n")
                print(data)
                print(fit.2)
                cat("LRT = ", LRT, "\n")
            }
            not.converged <- not.converged + 1
        }
        if (LRT < 0.05) {
            if (output.dots) 
                cat("*")
            power <- power + 1
        }
        else {
            if (output.dots) 
                cat(".")
        }
        if (output.fits) {
            fit.results[fit.results$expt == expt, "p.inf"] <- fit.1$par
            fit.results[fit.results$expt == expt, "ll.1"] <- fit.1$value
            fit.results[fit.results$expt == expt, 4:5] <- fit.2$par
            fit.results[fit.results$expt == expt, "ll.2"] <- -fit.2$value
            fit.results[fit.results$expt == expt, "LRT"] <- LRT
        }
    }
    power <- power/n.expt
    if (output.dots) 
        cat("\n")
    if (!output.fits) 
        list(power = power, fraction.converged = 1 - not.converged/n.expt)
    else list(power = power, fraction.converged = 1 - not.converged/n.expt, 
        fits = fit.results)
}
