# Supplementary material for: The Role of Exposure History on HIV Acquisition: Insights from Repeated Low-dose Challenge Studies
Source: PLoS Comput Biol. 2012 Nov 8;8(11):e1002767. doi: 10.1371/journal.pcbi.1002767 (PMC3493490; doi:10.1371/journal.pcbi.1002767)
Supplement: Protocol S1 — R-package containing the datasets, likelihood and power analysis functions. Once downloaded, the file can be installed in R [27] by executing install.packages(“<path to downloaded .tar.gz file>”, repos = NULL, type = “source”) from the R-prompt. Then load the package by executing library(“regoes12pcb”). Get started by calling the main manual page: ?regoes12pcb. (GZ) [file pcbi.1002767.s001.gz › regoes12pcb/R/fit.function.R]

fit.function <-
function(study="ellenberger06v",
                         model="geom",
                         CI.type="profile.ll" # alternatively "fisher.info"
                         ){

  #############################################################################
  ## define challenge data from "study" input string
  c <- get(study)$challenges.received
  i <- get(study)$infected

  #############################################################################
  ## code for geometric infection model:
  if(model=="geom"){
    ## fitting
    fit <- optimize(function(x)
                    {
                      log.likelihood.geom.0(x,
                                            challenges=c,
                                            infected=i)$ll
                    },
                    interval=c(1e-6,1-1e-6),tol=1e-6, maximum = TRUE)
    ## rename rows in fits.geom for consistency with fits.*:
    names(fit) <- c("par","value")
    
    if(CI.type=="fisher.info"){
      sd <- 1/sqrt(abs(log.likelihood.geom.0(fit$par,
                                             challenges=c,
                                             infected=i)$hessian))
      l <- fit$par-1.96*sd
      u <- fit$par+1.96*sd
    }

    if(CI.type=="profile.ll"){
      ## PROFILE LIKELIHOOD
      ## the likelihood at parameters within the 95% CI must not be smaller than:
      ll.min <- fit$value - qchisq(0.05, df=1, lower.tail=FALSE)/2
      ll.fct <- function(p) {
        log.likelihood.geom.0(p,
                              challenges=c,
                              infected=i)$ll - ll.min
      }
      
      ## this calculates the parameter value l and u above and below the MLE
      ## for which the likelihood crosses the critical minimum value ll.min:
      l <- uniroot(ll.fct,
                   interval=c(0.01,fit$par))$root
      u <- uniroot(ll.fct,
                   interval=c(fit$par,0.99))$root
    }
    
    out <- c(ll=fit$value,
                      p.inf=fit$par,
                      CI.lo=l,
                      CI.up=u)
  }

  #############################################################################
  ## code for immune.l models:
  if( (nchar(model)==8) & (grepl("immune.", model)) ){

    l <- as.integer(substring(model, 8))
      
    ## fitting
    fit <- optim(c(0.2, 0.2),
                 fn=function(x){
                   log.likelihood.immune.l(x[1],x[2],l,
                                             challenges=c,
                                             infected=i)$ll},
                 gr=function(x){
                   log.likelihood.immune.l(x[1],x[2],l,
                                             challenges=c,
                                             infected=i)$gr},
                 method="L-BFGS-B", lower = c(1e-6,1e-6), upper = 1-c(1e-6,1e-6),
                 control=c(trace=0, fnscale=-1),
                 hessian=TRUE)

    if(CI.type=="fisher.info"){
      sd <- 1/sqrt(abs(diag(fit$hessian)))
      l <- fit$par-1.96*sd
      u <- fit$par+1.96*sd
    }
                            
    if(CI.type=="profile.ll"){
      ## PROFILE LIKELIHOOD
      ## the likelihood at parameters within the 95% CI must not be smaller than:
      ll.min <- fit$value - qchisq(0.05, df=1, lower.tail=FALSE)/2
      ll.fct.1 <- function(p) {
        log.likelihood.immune.l.prof.p.inf1(p.inf1=p,
                                            l,
                                            challenges=c,
                                            infected=i,
                                            output.nuisance.par=FALSE) - ll.min
      }
      ll.fct.2 <- function(p) {
        log.likelihood.immune.l.prof.p.inf2(p.inf2=p,
                                            l,
                                            challenges=c,
                                            infected=i,
                                            output.nuisance.par=FALSE) - ll.min
      }
      
      ## this calculates the parameter value l.1/2 and u.1/2
      ## above and below the MLE of both parameters
      ## for which the likelihood crosses the critical minimum value ll.min:
      if(ll.fct.1(0.01)<0){
        l.1 <- uniroot(ll.fct.1,
                     interval=c(0.01,fit$par[1]))$root
      }
      else l.1 <- 0
      u.1 <- uniroot(ll.fct.1,
                     interval=c(fit$par[1],0.99))$root
      l.2 <- uniroot(ll.fct.2,
                     interval=c(0.01,fit$par[2]))$root
      u.2 <- uniroot(ll.fct.2,
                     interval=c(fit$par[2],0.99))$root
      l <- c(l.1,l.2)
      u <- c(u.1,u.2)
    }

    out <- c(ll=fit$value,
                      p.inf1=fit$par[1],
                      p.inf1.CI.lo=l[1],
                      p.inf1.CI.up=u[1],
                      p.inf2=fit$par[2],
                      p.inf2.CI.lo=l[2],
                      p.inf2.CI.up=u[2]
                      )
  }

  #############################################################################
  ## code for immune.inc model:
  if(model=="immune.inc"){
    ## fitting
    fit <- optim(c(0.2, 0.001),
                 fn=function(x){
                   log.likelihood.immune.inc(x[1],x[2],
                                             challenges=c,
                                             infected=i)$ll},
                 gr=function(x){
                   log.likelihood.immune.inc(x[1],x[2],
                                             challenges=c,
                                             infected=i)$gr},
                 ##method="L-BFGS-B", lower = c(1e-6,-1+1e-6), upper = 1-c(1e-6,1e-6),
                 control=c(trace=0, fnscale=-1),
                 hessian=TRUE)

    if(CI.type=="fisher.info"){
      sd <- 1/sqrt(abs(diag(fit$hessian)))
      l <- fit$par-1.96*sd
      u <- fit$par+1.96*sd
    }
                            
    if(CI.type=="profile.ll"){
      ## PROFILE LIKELIHOOD
      ## the likelihood at parameters within the 95% CI must not be smaller than:
      ll.min <- fit$value - qchisq(0.05, df=1, lower.tail=FALSE)/2
      ll.fct.1 <- function(p) {
        log.likelihood.immune.inc.prof.p.inf1(p.inf1=p,
                                              challenges=c,
                                              infected=i,
                                              output.nuisance.par=FALSE) - ll.min
      }
      ll.fct.2 <- function(p) {
        log.likelihood.immune.inc.prof.eps(eps=p,
                                           challenges=c,
                                           infected=i,
                                           output.nuisance.par=FALSE) - ll.min
      }
      
      ## this calculates the parameter value l.1/2 and u.1/2
      ## above and below the MLE of both parameters
      ## for which the likelihood crosses the critical minimum value ll.min:
      if(ll.fct.1(0.01)<0){
        l.1 <- uniroot(ll.fct.1,
                     interval=c(0.01,fit$par[1]))$root
      }
      else l.1 <- 0
      u.1 <- uniroot(ll.fct.1,
                     interval=c(fit$par[1],0.99))$root
      l.2 <- uniroot(ll.fct.2,
                     interval=c(-0.99,fit$par[2]))$root
      u.2 <- uniroot(ll.fct.2,
                     interval=c(fit$par[2],0.99))$root
      l <- c(l.1,l.2)
      u <- c(u.1,u.2)
    }

    out <- c(ll=fit$value,
                      p.inf1=fit$par[1],
                      p.inf1.CI.lo=l[1],
                      p.inf1.CI.up=u[1],
                      eps=fit$par[2],
                      eps.CI.lo=l[2],
                      eps.CI.up=u[2]
                      )
  }

  #############################################################################
  ## code for immune.inc model:
  if(model=="frailty2"){
    ## fitting
    fit <- optim(c(0.2, 0.01),
                 fn=function(x){
                   log.likelihood.frailty2(x[1],x[2],
                                             challenges=c,
                                             infected=i)$ll},
                 gr=function(x){
                   log.likelihood.frailty2(x[1],x[2],
                                             challenges=c,
                                             infected=i)$gr},
                 ##method="L-BFGS-B", lower = c(1e-6,-1+1e-6), upper = 1-c(1e-6,1e-6),
                 control=c(trace=0, fnscale=-1),
                 hessian=TRUE)

    if(CI.type=="fisher.info"){
      sd <- 1/sqrt(abs(diag(fit$hessian)))
      l <- fit$par-1.96*sd
      u <- fit$par+1.96*sd
    }
                            
    if(CI.type=="profile.ll"){
      ## PROFILE LIKELIHOOD
      ## the likelihood at parameters within the 95% CI must not be smaller than:
      ll.min <- fit$value - qchisq(0.05, df=1, lower.tail=FALSE)/2
      ll.fct.1 <- function(p) {
        log.likelihood.frailty2.prof.p.inf(p.inf=p,
                                           challenges=c,
                                           infected=i,
                                           output.nuisance.par=FALSE) - ll.min
      }
      ll.fct.2 <- function(p) {
        log.likelihood.frailty2.prof.v.inf(v.inf=p,
                                           challenges=c,
                                           infected=i,
                                           output.nuisance.par=FALSE) - ll.min
      }
      
      ## this calculates the parameter value l[] and u[]
      ## above and below the MLE of both parameters
      ## for which the likelihood crosses the critical minimum value ll.min:
      l.1 <- uniroot(ll.fct.1,
                     interval=c(0.01,fit$par[1]))$root
      u.1 <- uniroot(ll.fct.1,
                     interval=c(fit$par[1],0.95))$root
      if(ll.fct.2(1e-8)<0){
        l.2 <- uniroot(ll.fct.2,
                       interval=c(1e-8,fit$par[2]))$root
      }
      else l.2 <- 0
      u.2 <- uniroot(ll.fct.2,
                     interval=c(fit$par[2], 0.95*(fit$par[1]*(1-fit$par[1])) ))$root 
      l <- c(l.1,l.2)
      u <- c(u.1,u.2)
    }

    out <- c(ll=fit$value,
                      p.inf=fit$par[1],
                      p.inf.CI.lo=l[1],
                      p.inf.CI.up=u[1],
                      v.inf=fit$par[2],
                      v.inf.CI.lo=l[2],
                      v.inf.CI.up=u[2]
                      )
  }

  out
}
