# Supplementary material for: The Role of Exposure History on HIV Acquisition: Insights from Repeated Low-dose Challenge Studies
Source: PLoS Comput Biol. 2012 Nov 8;8(11):e1002767. doi: 10.1371/journal.pcbi.1002767 (PMC3493490; doi:10.1371/journal.pcbi.1002767)
Supplement: Protocol S1 — R-package containing the datasets, likelihood and power analysis functions. Once downloaded, the file can be installed in R [27] by executing install.packages(“<path to downloaded .tar.gz file>”, repos = NULL, type = “source”) from the R-prompt. Then load the package by executing library(“regoes12pcb”). Get started by calling the main manual page: ?regoes12pcb. (GZ) [file pcbi.1002767.s001.gz › regoes12pcb/DESCRIPTION]

Package: regoes12pcb
Type: Package
Title: Supplementary online material accompanying Regoes RR, PLoS Comp Biol (2012)
Version: 1.0
Date: 2012-10-05
Author: Roland R Regoes
Maintainer: The package is not maintained, but questions can be sent to Roland R Regoes <roland.regoes@env.ethz.ch>
Description: This package contains the datasets, likelihoods and power analysis
  functions used in Regoes RR, PLoS Comp Biol (2012).
License: GPL (>= 2)
LazyLoad: yes
Packaged: 2012-10-08 09:19:51 UTC; roland
