# Supplementary material for: The Role of Exposure History on HIV Acquisition: Insights from Repeated Low-dose Challenge Studies
Source: PLoS Comput Biol. 2012 Nov 8;8(11):e1002767. doi: 10.1371/journal.pcbi.1002767 (PMC3493490; doi:10.1371/journal.pcbi.1002767)
Supplement: Protocol S1 — R-package containing the datasets, likelihood and power analysis functions. Once downloaded, the file can be installed in R [27] by executing install.packages(“<path to downloaded .tar.gz file>”, repos = NULL, type = “source”) from the R-prompt. Then load the package by executing library(“regoes12pcb”). Get started by calling the main manual page: ?regoes12pcb. (GZ) [file pcbi.1002767.s001.gz › regoes12pcb/man/likelihoods.regoes12pcb.Rd]

\name{likelihoods.regoes12pcb}
\alias{likelihoods.regoes12pcb}
\alias{log.likelihoods.regoes12pcb}
\alias{log.likelihood.geom}
\alias{log.likelihood.geom.0}
\alias{log.likelihood.immune.l}
\alias{log.likelihood.immune.inc}
\alias{log.likelihood.frailty2}
\title{
  Likelihood functions 
}
\description{
  Likelihood functions for the geometric infection model, the immune
  priming models, and the heterogeneous susceptibility model defined in
  Regoes RR, PLoS Comp Biol (2012). For details please consult the article.
}
\usage{
log.likelihood.geom.0(p.inf, challenges, infected)

log.likelihood.immune.l(p.inf1, p.inf2, l,
                        challenges, infected,
                        only.ll = FALSE)

log.likelihood.immune.inc(p.inf1, eps,
                          challenges, infected,
                          only.ll=FALSE)

log.likelihood.frailty2(p.inf, v.inf,
                        challenges, infected,
                        only.ll = FALSE)
}
\arguments{
  \item{p.inf}{
    scalar between 0 and 1 denoting the infection probability (geometric
    infection model), or the mean infection probability (heterogeneous
    susceptibility model).
  }
  \item{p.inf1}{
    scalar between 0 and 1 denoting the initial infection probability in
    the immune priming models.
  }
  \item{p.inf2}{
    scalar between 0 and 1 denoting the infection probability after the the
    lth challenge.
  }
  \item{l}{
    integer indicating the number of challenges after which
    susceptibility jumps from p.inf1 to p.inf2. Only relevant for the
    jump variant of the immune priming model. 
  }
  \item{eps}{
    small scalar that can be positive or negative denoting the change
    in the infection probability from challenge to challenge.
  }
  \item{v.inf}{
    scalar denoting the variance in infection probability across
    animals. Its value is between 0 and (1-p.inf)*p.inf.
  }
  \item{challenges}{
    vector of integers indicating the number of challenges each animal received.
  }
  \item{infected}{
    logical vector indicating the infection status of each animal.
  }
  \item{only.ll}{
    logical. If TRUE gradient is not returned.
  }
}
\value{
  A list with elements:
  \item{ll}{the log likelihood}
  \item{gr}{a numerical vector containing the derivatives with respect
    to the model parameters.}
  \item{hessian}{only for the geometric infection model. For this model
    the hessian is a scalar.}
}
\author{
  Roland R Regoes <roland.regoes@env.ethz.ch>
}
\references{
  Regoes RR (2012). The role of exposure history on HIV acquisition: insights
  from repeated low-dose challenge studies. PLoS Comp Biol.
}
\seealso{
  \code{\link{fit.function}} uses these likelihoods.
  \code{\link{rldc.data}} lists datasets that can be feed to the likelihood functions.
}
\examples{
data(wilson06jv)
log.likelihood.geom.0(p.inf=0.2,
                      challenges=wilson06jv$challenges.received,
                      infected=wilson06jv$infected)  
}
\keyword{regoes12pcb}
