# Supplementary material for: The Role of Exposure History on HIV Acquisition: Insights from Repeated Low-dose Challenge Studies
Source: PLoS Comput Biol. 2012 Nov 8;8(11):e1002767. doi: 10.1371/journal.pcbi.1002767 (PMC3493490; doi:10.1371/journal.pcbi.1002767)
Supplement: Protocol S1 — R-package containing the datasets, likelihood and power analysis functions. Once downloaded, the file can be installed in R [27] by executing install.packages(“<path to downloaded .tar.gz file>”, repos = NULL, type = “source”) from the R-prompt. Then load the package by executing library(“regoes12pcb”). Get started by calling the main manual page: ?regoes12pcb. (GZ) [file pcbi.1002767.s001.gz › regoes12pcb/man/sim.rldc.Rd]

\name{sim.rldc}
\alias{sim.rldc}
%- Also NEED an '\alias' for EACH other topic documented here.
\title{
  Generating repeated low dose challenge data
}
\description{
  Function that generates repeated low dose challenge data according to
  the geometric, immune priming, or heterogeneous susceptibility models
  defined in Regoes RR, PLoS Comp Biol (2012).
}
\usage{
sim.rldc(n.animals = 20, n.chall.max = rep(20, 20),
         model = "geometric", model.pars = c(p.inf = 0.2),
         print.comments = TRUE)
}
\arguments{
  \item{n.animals}{
    number of animals in the experiment.
  }
  \item{n.chall.max}{
    integer vector of length \code{n.animals} containing the maximum number of
    challenges applied to each animal. 
}
  \item{model}{
    character string defining the true model. Possible are "geometric",
    "immunization", or "frailty2". 
  }
  \item{model.pars}{
    appropriately named vector with the parameters of the true
    model. E.g. for \code{model.true = "immunization"} we need
    \code{model.pars = c(p.inf1 = 0.8, p.inf2 = 0.2)}. The names of
    \code{model.pars} can be seen in the \code{likelihoods.regoes12pcb}.    
  }
  \item{print.comments}{
    logical. If \code{TRUE} model and parameter info printed in the
    beginning of the output.
  }
}
\value{
  Data frame with columns entitled: "AnimalID", "challenges.received",
  and "infected".
}
\references{
  Regoes RR (2012). The role of exposure history on HIV acquisition: insights
  from repeated low-dose challenge studies. PLoS Comp Biol.
}
\author{
  Roland R Regoes <roland.regoes@env.ethz.ch>
}
\seealso{
  This function is used by \code{power.analysis}
}
\examples{
sim.rldc(n.animals = 20, n.chall.max = rep(20, 20),
         model = "geometric", model.pars = c(p.inf = 0.2),
         print.comments = TRUE) 
}
\keyword{regoes12pcb}
