# Supplementary material for: The Role of Exposure History on HIV Acquisition: Insights from Repeated Low-dose Challenge Studies
Source: PLoS Comput Biol. 2012 Nov 8;8(11):e1002767. doi: 10.1371/journal.pcbi.1002767 (PMC3493490; doi:10.1371/journal.pcbi.1002767)
Supplement: Protocol S1 — R-package containing the datasets, likelihood and power analysis functions. Once downloaded, the file can be installed in R [27] by executing install.packages(“<path to downloaded .tar.gz file>”, repos = NULL, type = “source”) from the R-prompt. Then load the package by executing library(“regoes12pcb”). Get started by calling the main manual page: ?regoes12pcb. (GZ) [file pcbi.1002767.s001.gz › regoes12pcb/man/fit.function.Rd]

\name{fit.function}
\alias{fit.function}
\title{
  Fitting various models to repeated low dose challenge data.
}
\description{
  Function that fits the geometric, immune priming, or heterogeneous
  susceptibility model to repeated low dose challenge data. This
  function was used in Regoes RR, PLoS Comp Biol (2012).
}
\usage{
fit.function(study = "ellenberger06v",
             model = "geom", CI.type = "profile.ll")
}
\arguments{
  \item{study}{
    character string with the name of the data set to be analyzed:
    "ellenberger06v", "wilson06jv", "wilson09jv", "garciaLerma08pm",
    "hansen09nm", "hansen11n", "letvin11stm.SIVmac251", or "letvin11stm.SIVsmE660".
  }
  \item{model}{
    character string indicating the model to be fit. Possibilities are:
    "geom", "immune.1", "immune.2", "immune.3", "immune.inc", or "frailty2".
  }
  \item{CI.type}{
    character string indicating the type of confidence interval to
    calculate. Possibilities are "profile.ll" (the appropriate method),
    or the over-confident "fisher.info".
  }
}
\value{
  Named vector with log.likelihood, parameter estimates, and upper and
  lower bounds of their 95\% confidence intervals.
}
\note{
  Do not forget to load the dataset to be fitted, e.g. \code{data(wilson06jv)}.
}
\references{
  Regoes RR (2012). The role of exposure history on HIV acquisition: insights
  from repeated low-dose challenge studies. PLoS Comp Biol.
}
\author{
  Roland R Regoes <roland.regoes@env.ethz.ch>
}
\seealso{
  \code{\link{rldc.data}}, \code{\link{likelihoods.regoes12pcb}}
}
\examples{
  ## To fit the geometric infection model to the challenge data
  ## by Ellenberger et al, Virology (2006):
  data(ellenberger06v)
  fit.function(study="ellenberger06v", model="geom")
}
\keyword{regoes12pcb}
