# Supplementary material for: The Role of Exposure History on HIV Acquisition: Insights from Repeated Low-dose Challenge Studies
Source: PLoS Comput Biol. 2012 Nov 8;8(11):e1002767. doi: 10.1371/journal.pcbi.1002767 (PMC3493490; doi:10.1371/journal.pcbi.1002767)
Supplement: Protocol S1 — R-package containing the datasets, likelihood and power analysis functions. Once downloaded, the file can be installed in R [27] by executing install.packages(“<path to downloaded .tar.gz file>”, repos = NULL, type = “source”) from the R-prompt. Then load the package by executing library(“regoes12pcb”). Get started by calling the main manual page: ?regoes12pcb. (GZ) [file pcbi.1002767.s001.gz › regoes12pcb/man/rldc.data.Rd]

\name{rldc.data}
\alias{rldc.data}
\alias{ellenberger06v}
\alias{wilson06jv}
\alias{wilson09jv}
\alias{garciaLerma08pm}
\alias{hansen09nm}
\alias{hansen11n}
\alias{letvin11stm.SIVmac251}
\alias{letvin11stm.SIVsmE660}
\docType{data}
\title{
  Repeated low dose challenge data
}
\description{
  Repeated low dose challenge data from various sources. The datasets
  contain the number of challenges each animal received and information
  on each animals final infection status.
}
\usage{
data(ellenberger06v)

data(wilson06jv)

data(wilson09jv)

data(garciaLerma08pm)

data(hansen09nm)

data(hansen11n)

data(letvin11stm.SIVmac251)

data(letvin11stm.SIVsmE660)
}
\format{
  Data frames with the following columns:
  \describe{
    \item{\code{Treatment}}{a factor with only one level \code{control}. }
    \item{\code{AnimalID}}{unique identifier of each animal}
    \item{\code{challenges.received}}{a numeric vector indicating the
      number of challenges received by each animal.}
    \item{\code{infected}}{a logical vector indicating the final
      infection status of each animal}
  }
}
\details{
  The data were collected from the publications cited below, and
  analyzed in Regoes RR (2012) PLoS Comp Biol.

  In some instances, tables with the data were available in the
  printed versions of the articles. In most cases, however, the data
  were read off from Kaplan-Meier curves in the papers or their
  accompanying supplementary material in combination with information in
  the text.

  The data from Hansen et al, Nat Med (2009), were read off
  the virus load time courses in their Figure 4c. From that Figure,
  virus loads profiles from 15 control monkeys can be identified. This is
  inconsistent with the statements of the authors that there were 16
  control monkeys. Although I asked the authors about this multiple
  times they did not clarify this inconsistency.
}
\references{
  Ellenberger D, Otten RA, Li B, Aidoo M, Rodriguez IV, et al. (2006)
  HIV-1 DNA/MVA vaccination reduces the per exposure probability of infection
  during repeated mucosal {SHIV} challenges. Virology 352: 216-225.

  Garcia-Lerma JG, Otten RA, Qari SH, Jackson E, Cong ME, et al. (2008)
  Prevention of rectal SHIV transmission in macaques by daily or intermittent
  prophylaxis with emtricitabine and tenofovir. PLoS Med 5: e28.

  Hansen SG, Vieville C, Whizin N, Coyne-Johnson L, Siess DC, et al. (2009)
  Effector memory T cell responses are associated with protection of rhesus
  monkeys from mucosal simian immunodeficiency virus challenge. Nat Med 15: 293-9.

  Hansen SG, Ford JC, Lewis MS, Ventura AB, Hughes CM, et al. (2011)
  Profound early control of highly pathogenic SIV by an effector memory T-cell
  vaccine. Nature 473: 523-7.
  
  Letvin NL, Rao SS, Montefiori DC, Seaman MS, Sun Y, et al. (2011)
  Immune and Genetic Correlates of Vaccine Protection Against Mucosal
  Infection by SIV in Monkeys. Sci Transl Med 3: 81ra36.
  
  Wilson NA, Reed J, Napoe GS, Piaskowski S, Szymanski A, et al. (2006)
  Vaccine-induced cellular immune responses reduce plasma viral concentrations
  after repeated low-dose challenge with pathogenic simian immunodeficiency
  virus SIVmac239. J Virol 80: 5875-85.

  Wilson NA, Keele BF, Reed JS, Piaskowski SM, MacNair CE, et al. (2009)
  Vaccine-induced cellular responses control simian immunodeficiency virus
  replication after heterologous challenge. J Virol 83: 6508-21.
}
\examples{
data(ellenberger06v)
ellenberger06v
}
\keyword{regoes12pcb}
