# Supplementary material for: The Role of Exposure History on HIV Acquisition: Insights from Repeated Low-dose Challenge Studies
Source: PLoS Comput Biol. 2012 Nov 8;8(11):e1002767. doi: 10.1371/journal.pcbi.1002767 (PMC3493490; doi:10.1371/journal.pcbi.1002767)
Supplement: Protocol S1 — R-package containing the datasets, likelihood and power analysis functions. Once downloaded, the file can be installed in R [27] by executing install.packages(“<path to downloaded .tar.gz file>”, repos = NULL, type = “source”) from the R-prompt. Then load the package by executing library(“regoes12pcb”). Get started by calling the main manual page: ?regoes12pcb. (GZ) [file pcbi.1002767.s001.gz › regoes12pcb/man/profile.likelihoods.regoes12pcb.Rd]

\name{profile.likelihoods.regoes12pcb}
\alias{profile.likelihoods.regoes12pcb}
\alias{log.likelihood.frailty2.prof.p.inf}
\alias{log.likelihood.frailty2.prof.v.inf}
\alias{log.likelihood.immune.inc.prof.eps}
\alias{log.likelihood.immune.inc.prof.p.inf1}
\alias{log.likelihood.immune.l.prof.p.inf1}
\alias{log.likelihood.immune.l.prof.p.inf2}
\title{
Profile likelihood functions
}
\description{
Profile likelihood functions for each parameter of the geometric
infection, immune priming, and heterogeneous susceptibility models. This
is call by \code{\link{fit.function}} to calculate confidence intervals.
}
\usage{
log.likelihood.immune.l.prof.p.inf1(p.inf1, l = 1,
                                    challenges, infected,
                                    output.nuisance.par = FALSE)

log.likelihood.immune.l.prof.p.inf2(p.inf2, l = 1,
                                    challenges, infected,
                                    output.nuisance.par = FALSE)

log.likelihood.immune.inc.prof.p.inf1(p.inf1,
                                      challenges, infected,
                                      output.nuisance.par = FALSE)

log.likelihood.immune.inc.prof.eps(eps, 
                                   challenges, infected,
                                   output.nuisance.par = FALSE)

log.likelihood.frailty2.prof.p.inf(p.inf,
                                   challenges, infected,
                                   output.nuisance.par = FALSE)

log.likelihood.frailty2.prof.v.inf(v.inf,
                                   challenges, infected,
                                   output.nuisance.par = FALSE)
}
\arguments{
  \item{p.inf}{
    scalar between 0 and 1 denoting the infection probability (geometric
    infection model), or the mean infection probability (heterogeneous
    susceptibility model).
  }
  \item{p.inf1}{
    scalar between 0 and 1 denoting the initial infection probability in
    the immune priming models.
  }
  \item{p.inf2}{
    scalar between 0 and 1 denoting the infection probability after the the
    lth challenge.
  }
  \item{l}{
    integer indicating the number of challenges after which
    susceptibility jumps from p.inf1 to p.inf2. Only relevant for the
    jump variant of the immune priming model. 
  }
  \item{eps}{
    small scalar that can be positive or negative denoting the change
    in the infection probability from challenge to challenge.
  }
  \item{v.inf}{
    scalar denoting the variance in infection probability across
    animals. Its value is between 0 and (1-p.inf)*p.inf.
  }
  \item{challenges}{
    vector of integers indicating the number of challenges each animal received.
  }
  \item{infected}{
    logical vector indicating the infection status of each animal.
  }
  \item{output.nuisance.par}{
    logical. If set to TRUE, the value of nuisance parameter maximizing
    the profile likelihood is returned also. 
  }
}
\value{
  The value of the log profile likelihood, or, if
  \code{output.nuisance.par==TRUE} a list with likelihood and nuisance parameter.
}
\references{
  Severini TA (2000). Likelihood Methods in Statistics. Oxford
  University Press, 123--129 pp.

  Regoes RR (2012). The role of exposure history on HIV acquisition: insights
  from repeated low-dose challenge studies. PLoS Comp Biol.
}
\author{
  Roland R Regoes <roland.regoes@env.ethz.ch>
}
\seealso{
  See \code{\link{likelihoods.regoes12pcb}} for the likelihoods. 
  This function is used by \code{\link{fit.function}} 
}
\keyword{regoes12pcb}
