# Supplementary material for: The Role of Exposure History on HIV Acquisition: Insights from Repeated Low-dose Challenge Studies
Source: PLoS Comput Biol. 2012 Nov 8;8(11):e1002767. doi: 10.1371/journal.pcbi.1002767 (PMC3493490; doi:10.1371/journal.pcbi.1002767)
Supplement: Protocol S1 — R-package containing the datasets, likelihood and power analysis functions. Once downloaded, the file can be installed in R [27] by executing install.packages(“<path to downloaded .tar.gz file>”, repos = NULL, type = “source”) from the R-prompt. Then load the package by executing library(“regoes12pcb”). Get started by calling the main manual page: ?regoes12pcb. (GZ) [file pcbi.1002767.s001.gz › regoes12pcb/man/power.analysis.Rd]

\name{power.analysis}
\alias{power.analysis}
\title{
  Power to detect immunization or variation in susceptibility across
  animals in repeated low-dose challenge data.
}
\description{
  This function estimates the statistical power to detect immunization effects or
  heterogeneous susceptibility in repeated low-dose challenge data.
  It was used in Regoes RR, PLoS Comp Biol (2012)
}
\usage{
power.analysis(n.expt = 100, n.animals = 20, n.chall.max = rep(20, 20),
               model.true = "immunization",
               model.pars = c(p.inf1 = 0.8, p.inf2 = 0.2),
               model.1 = "geometric", model.2 = "immunization",
               output.fits = FALSE, output.not.converged = FALSE,
               output.dots = TRUE)
}
\arguments{
  \item{n.expt}{
    number of in silico experiments to perform.
  }
  \item{n.animals}{
    number of animals in the experiment.
  }
  \item{n.chall.max}{
    integer vector of length \code{n.animals} containing the maximum number of
    challenges applied to each animal. 
  }
  \item{model.true}{
    character string defining the true model. Possible are "geometric",
    "immunization", or "frailty2". (This is passed on to \code{sim.rldc}.)
  }
  \item{model.pars}{
    appropriately named vector with the parameters of the true
    model:
    \tabular{lll}{
      \code{model.true="geometric"} \tab -> \tab \code{model.pars=c(p.inf = xxx)}\cr
      \code{model.true="immunization"} \tab -> \tab \code{model.pars=c(p.inf1 = xxx, p.inf2 = yyy)}\cr
      \code{model.true="frailty2"} \tab -> \tab \code{model.pars=c(p.inf = xxx, v.inf = yyy)} \cr
    }
    For appropriate parameter ranges see \code{likelihoods.regoes12pcb}.
  }
  \item{model.1}{
    character string defining the first model to fit. Possible are "geometric",
    "immunization", or "frailty2". The first model is compared to the
    fit of the second model by a likelihood ratio test.
  }
  \item{model.2}{
    character string defining the second model to fit. Possible are "geometric",
    "immunization", or "frailty2". The first model is compared to the
    fit of the second model by a likelihood ratio test.
  }
  \item{output.fits}{
    logical. If TRUE fits are returned. Only for diagnostic purposes and low \code{n.expt}.
  }
  \item{output.not.converged}{
    logical. If TRUE prints data and fit details of non-converged fits. 
    Only for diagnostic purposes.
  }
  \item{output.dots}{
    logical. If TRUE the function prints "*" for experiments that establish a significant difference
    between the fits of \code{model.1} and \code{model.2}, "." if there
    is no significant difference, and "x" or "?" if there were
    convergence problems.
  }
}
\value{
  Returns a list with the power estimate and the fraction of fits of the
  second model that converged. If \code{output.fits=TRUE} the fits are also returned.
}
\references{
Regoes RR (2012). The role of exposure history on HIV acquisition: insights
from repeated low-dose challenge studies. PLoS Comp Biol.
}
\author{
Roland R Regoes <roland.regoes@env.ethz.ch>
}
\seealso{
  The in silico repeated low-dose challenge data are generated with the
  function \code{\link{sim.rldc}}.
}
\examples{
  ## To assess the power to detect immunization in an experiment
  ## involving 20 animals that are challenged at most 20
  ## times each:
  power.analysis(n.expt = 100, n.animals = 20, n.chall.max = rep(20,20),
                 model.true = "immunization",
                 model.pars = c(p.inf1 = 0.8, p.inf2 = 0.2),
                 model.1 = "geometric", model.2 = "immunization")
}
\keyword{regoes12pcb}
