# Supplementary material for: The Role of Exposure History on HIV Acquisition: Insights from Repeated Low-dose Challenge Studies
Source: PLoS Comput Biol. 2012 Nov 8;8(11):e1002767. doi: 10.1371/journal.pcbi.1002767 (PMC3493490; doi:10.1371/journal.pcbi.1002767)
Supplement: Protocol S1 — R-package containing the datasets, likelihood and power analysis functions. Once downloaded, the file can be installed in R [27] by executing install.packages(“<path to downloaded .tar.gz file>”, repos = NULL, type = “source”) from the R-prompt. Then load the package by executing library(“regoes12pcb”). Get started by calling the main manual page: ?regoes12pcb. (GZ) [file pcbi.1002767.s001.gz › regoes12pcb/man/regoes12pcb-package.Rd]

\name{regoes12pcb-package}
\alias{regoes12pcb-package}
\alias{regoes12pcb}
\docType{package}
\title{
  Supplementary online material accompanying Regoes RR, PLoS Comp Biol (2012)
}
\description{
  This package contains the repeated low-dose challenge data, likelihood and
  power analysis functions used in Regoes RR, PLoS Comp Biol (2012).
}
\details{ 
  This material is provided mostly for the sake of transparency. The
  functions were developed for the specific research questions and
  datasets that I analyzed in Regoes RR, PLoS Comp Biol (2012). They may
  not work beyond this restricted field of application.

  I tried to document the functions as well as I could. However,
  documentation is only rudimentary, and will remain so because the
  package will not be updated.
  
  For a summary of the data included in this package see
  \code{\link{rldc.data}}.

  For a summary of the likelihood functions see
  \code{\link{likelihoods.regoes12pcb}}

  See \code{\link{power.analysis}} for documentation of the power
  analysis function.
}
\author{
Roland R Regoes <roland.regoes@env.ethz.ch>

The package is not maintained. It is provided as supplementary online
material to the paper Regoes RR, PLoS Comp Biol (2012). 
}
\references{
Regoes RR (2012). The role of exposure history on HIV acquisition: insights
from repeated low-dose challenge studies. PLoS Comp Biol.
}
\seealso{
\code{\link{rldc.data}}  
\code{\link{likelihoods.regoes12pcb}}
\code{\link{fit.function}}
\code{\link{sim.rldc}}
\code{\link{power.analysis}}
}
\examples{
  ## To fit the geometric infection model to the challenge data
  ## by Ellenberger et al, Virology (2006):
  data(ellenberger06v)
  fit.function(study="ellenberger06v", model="geom")

  ## To calculate the log likelihood of the heterogeneous
  ## susceptibility model with p.inf=0.2, v.inf=0.1 for the data
  ## by Wilson et al, J Virol (2006)
  data(wilson06jv)
  log.likelihood.frailty2(p.inf=0.2, v.inf=0.1,
                          challenges=wilson06jv$challenges.received,
                          infected=wilson06jv$infected)  

  ## To generate challenge data on the basis of the geometric
  ## infection model for 10 animals, each challenged at most 20 times:
  sim.rldc(n.animals = 10, n.chall.max = rep(20, 20),
           model = "geometric", model.pars = c(p.inf = 0.2))

  ## To assess the power to detect immunization in an experiment
  ## involving 20 animals that are challenged at most 20
  ## times each:
  power.analysis(n.expt = 100, n.animals = 20, n.chall.max = rep(20,20),
                 model.true = "immunization",
                 model.pars = c(p.inf1 = 0.8, p.inf2 = 0.2),
                 model.1 = "geometric", model.2 = "immunization")
}
\keyword{regoes12pcb}
